# Supplementary material for: The Role of 20-HETE, COX, Thromboxane Receptors, and Blood Plasma Antioxidant Status in Vascular Relaxation of Copper-Nanoparticle-Fed WKY Rats
Source: Nutrients. 2021 Oct 26;13(11):3793. doi: 10.3390/nu13113793 (PMC8623823; doi:10.3390/nu13113793)
Supplement: Supplementary file 1 [file nutrients-13-03793-s001.zip]

Archive with 1 entries (1 files):
- nutrients-1415885-supplementary.pdf
